# Supplementary material for: Deep brain stimulation improves electroencephalogram functional connectivity of patients with minimally conscious state
Source: CNS Neurosci Ther. 2022 Nov 15;29(1):344–53. doi: 10.1111/cns.14009 (PMC9804046; doi:10.1111/cns.14009)
Supplement: Supplementary file 3 — Data S1 [file CNS-29-344-s003.xlsx]

## Sheet: Sheet2
	Figure 3A				Figure 4A				Figure 5B
	before	after			before	after		Whole-before DBS	Whole-after DBS	Whole-after 6 months
W	0.196±0.0078	0.2201±0.0093		C	0.5595±0.0121	0.6076±0.0095		0.1545±0.0033	0.1603±0.0089	0.2279±0.0123
F	0.2205±0.0137	0.2604±0.0243		P	1.3451±0.1021	1.1979±0.0287		frontal-before DBS	frontal-after DBS	frontal-after 6 months
C	0.1845±0.0108	0.2040±0.0161		S	1.2741±0.1291	1.4451±0.0699		0.1602±0.0163	0.2011±0.0199	0.1969±0.0179
P	0.1826±0.0117	0.2041±0.0281						F-P-before DBS	F-P-after DBS	F-P-after 6 months
F-C	0.1752±0.0079	0.1928±0.0193						0.1188±0.0046	0.1269±0.0079	0.1511±0.0097
C-P	0.1782±0.0111	0.1964±0.0113
F-P	0.1645±0.0092	0.1897±0.0056
	Figure 3B				Figure 4B
	before	after			before	after
W	0.2021±0.0116	0.2023±0.0125		C	0.6564±0.0251	0.6619±0.0531
F	0.2274±0.0173	0.2246±0.0166		P	1.2651±0.1058	1.2971±0.1256
C	0.1908±0.0178	0.1904±0.0162		S	1.2228±0.1271	1.2377±0.1427
P	0.1867±0.0178	0.1844±0.0163
F-C	0.1805±0.0104	0.1797±0.0103
C-P	0.1833±0.0151	0.1833±0.0138
F-P	0.1676±0.0111	0.1722±0.0135
